# Supplementary material for: Rare Phytocannabinoids Exert Anti-Inflammatory Effects on Human Keratinocytes via the Endocannabinoid System and MAPK Signaling Pathway
Source: Int J Mol Sci. 2023 Feb 1;24(3):2721. doi: 10.3390/ijms24032721 (PMC9917187; doi:10.3390/ijms24032721)
Supplement: Supplementary file 1 [file ijms-24-02721-s001.zip]

Archive with 1 entries (1 files):
- ijms-2175756-supplementary.pdf
